# Supplementary material for: Growth Score: a single metric to define growth in 96-well phenotype assays
Source: PeerJ. 2018 Apr 19;6:e4681. doi: 10.7717/peerj.4681 (PMC5911387; doi:10.7717/peerj.4681)
Supplement: Supplemental Information 1 — Growth curve simulation Python script without plotting functions. [file peerj-06-4681-s001.py]

# growth_curves.py
#
# Script that generates sample growth curves using the Zwietering growth
# curve logistic model.
#
# Author: Daniel A. Cuevas (dcuevas08.at.gmail.com)
# Date:   January 22, 2018


# Import necessary libraries
import numpy as np
import pandas as pd


# Define the Zwietering logistic growth model
def logistic(time, y0, lag, mu, A):
    denom = (1 + np.exp(((4 * mu / A) * (lag - time)) + 2))
    return y0 + ((A - y0) / denom)


N = 1000  # Number of curves
t = 50  # Number of hours
np.random.seed(9)  # Set random number seed

# Generate growth curve parameters for all growth curves
# Starting OD = [0.05, 0.10]
y0 = np.random.uniform(0.05, 0.10, N)

# Biomass yield = [0.1, 1.2]
A = np.random.uniform(0.1, 1.2, N)


# Maximum growth rate = [A/t, 1.1A]
mu = [np.random.uniform(a / t, a * 1.1, 1)[0] for a in A]

# Lag time = [0.0, 20.0]
lag = np.random.uniform(0, 20, N)

# Generate sample IDs for each growth curve
sample = ["sample{}".format(x) for x in range(N)]

# Generate the time vector of 30 minute intervals
time = np.arange(start=0, stop=t, step=0.5)

# Create a pandas DataFrame containing all parameter data
pheno = pd.DataFrame({"sample": sample, "y0": y0, "A": A, "mu": mu,
                      "lag": lag})

# Use parameters to generate growth curves
# Curves will be stored in a long format pandas DataFrame
curve_data = {"sample": [], "time": [], "od": []}
for idx, x in pheno.iterrows():
    sample = x["sample"]
    y0 = x["y0"]
    lag = x["lag"]
    mu = x["mu"]
    A = x["A"]
    log_curve = logistic(time, y0, lag, mu, A)
    for i, t in enumerate(time):
        curve_data["sample"].append(sample)
        curve_data["time"].append(t)
        curve_data["od"].append(log_curve[i])
curves = pd.DataFrame(curve_data)
