# Supplementary material for: Growth Score: a single metric to define growth in 96-well phenotype assays
Source: PeerJ. 2018 Apr 19;6:e4681. doi: 10.7717/peerj.4681 (PMC5911387; doi:10.7717/peerj.4681)
Supplement: Supplemental Information 2 — Jupyter Notebook version of the growth curve simulation script, along with Seaborn plotting functions. [file peerj-06-4681-s002.ipynb]

# %% [markdown]
# *Growth Score*: a single metric to define growth in 96-well phenotype assays
Author: Daniel A. Cuevas

Date: January 22, 2018

# %% [markdown]
### Import Python libraries

# %% [code]
%matplotlib inline

# %% [code]
import matplotlib.pyplot as plt
import numpy as np
import pandas as pd
import seaborn as sns

# %% [code]
print("Pandas:", pd.__version__)
print("Seaborn:", sns.__version__)
print("NumPy:", np.__version__)

# %% [markdown]
### Simulate parameters

# %% [code]
# Generate random lists of data
N = 1000  # Number of curves
t = 50  # N hours
np.random.seed(9)
y0 = np.random.uniform(0.05, 0.10, N)
A = np.random.uniform(0.1, 1.2, N)
mu = [np.random.uniform(a / t, a * 1.1, 1)[0] for a in A]
lag = np.random.uniform(0, 20, N)
sample = ["sample{}".format(x) for x in range(N)]
time = np.arange(start=0, stop=t, step=0.5)

# %% [code]
pheno = pd.DataFrame({"sample": sample, "y0": y0, "A": A, "mu": mu, "lag": lag})

# %% [markdown]
### Simulate growth curves from parameters

# %% [code]
def logistic(time, y0, lag, mu, A):
    logcurve = []
    logcurve = y0 + ((A - y0) / (1 + np.exp(((4 * mu / A) * (lag - time)) + 2)))
    return logcurve

# %% [code]
curve_data = {"sample": [], "time": [], "od": []}
for idx, x in pheno.iterrows():
    sample = x["sample"]
    y0 = x["y0"]
    lag = x["lag"]
    mu = x["mu"]
    A = x["A"]
    logcurve = logistic(time, y0, lag, mu, A)
    for i, t in enumerate(time):
        curve_data["sample"].append(sample)
        curve_data["time"].append(t)
        curve_data["od"].append(logcurve[i])
curves = pd.DataFrame(curve_data)

# %% [markdown]
### Calculate $GS$

# %% [code]
pheno["growthscore"] = (pheno["A"] - pheno["y0"]) + pheno["mu"] * 0.25

# %% [markdown]
### Calculate $GL$

# %% [code]
def GL(logcurve, y0, A):
    return len(logcurve) / np.sum((1 / ((A - y0) + (logcurve - y0))))

# %% [code]
growthlevels = {"sample" :[], "growthlevel": []}
for name, group in curves.groupby("sample"):
    logcurve = np.array(group["od"].values)
    y0 = pheno.loc[pheno["sample"] == name, "y0"].values[0]
    A = pheno.loc[pheno["sample"] == name, "A"].values[0]
    growthlevels["sample"].append(name)
    growthlevels["growthlevel"].append(GL(logcurve, y0, A))
tmp_df = pd.DataFrame(growthlevels)
tmp_df.set_index("sample", inplace=True)

# %% [code]
data = pheno.join(tmp_df, on="sample")

# %% [markdown]
### $GL$ and $GS$ thresholds

# %% [code]
data["GL class"] = "--"
data.loc[data["growthlevel"] > 0.25, "GL class"] = "-"
data.loc[data["growthlevel"] > 0.35, "GL class"] = "+"
data.loc[data["growthlevel"] > 0.50, "GL class"] = "++"
data.loc[data["growthlevel"] > 0.75, "GL class"] = "+++"
data.loc[data["growthlevel"] > 1.00, "GL class"] = "++++"
data["GS class"] = "--"
data.loc[data["growthscore"] > 0.15, "GS class"] = "-"
data.loc[data["growthscore"] > 0.25, "GS class"] = "+"
data.loc[data["growthscore"] > 0.35, "GS class"] = "++"
data.loc[data["growthscore"] > 0.50, "GS class"] = "+++"
data.loc[data["growthscore"] > 0.65, "GS class"] = "++++"

# %% [code]
sns.set(style='white', context='talk')
g = sns.jointplot("growthlevel", "growthscore", data=data, kind="reg", size=8)
g.ax_joint.collections[0].set_visible(False)
colors = sns.color_palette()
for idx, row in data.iterrows():
    if row["GL class"] == "--":
        g.ax_joint.plot(row["growthlevel"], row["growthscore"], color=colors[3], marker="o", markersize=5)
    elif row["GL class"] == "-":
        g.ax_joint.plot(row["growthlevel"], row["growthscore"], color=colors[5], marker="o", markersize=5)
    elif row["GL class"] == "+":
        g.ax_joint.plot(row["growthlevel"], row["growthscore"], color=colors[4], marker="o", markersize=5)
    elif row["GL class"] == "++":
        g.ax_joint.plot(row["growthlevel"], row["growthscore"], color=colors[2], marker="o", markersize=5)
    elif row["GL class"] == "+++":
        g.ax_joint.plot(row["growthlevel"], row["growthscore"], color=colors[1], marker="o", markersize=5)
    else:
        g.ax_joint.plot(row["growthlevel"], row["growthscore"], color=colors[0], marker="o", markersize=5)

# Draw lines
xlim = plt.xlim(-0.1, None)
ylim = plt.ylim(-0.1, None)
g.ax_joint.plot(xlim, [0.15, 0.15], "k--", linewidth=1)
g.ax_joint.plot(xlim, [0.25, 0.25], "k--", linewidth=1)
g.ax_joint.plot(xlim, [0.35, 0.35], "k--", linewidth=1)
g.ax_joint.plot(xlim, [0.50, 0.50], "k--", linewidth=1)
g.ax_joint.plot(xlim, [0.65, 0.65], "k--", linewidth=1)
txt = plt.xlabel("Growth Level")
txt = plt.ylabel("Growth Score")

# %% [code]
g.savefig("figure1.pdf", dpi=400, bbox_inches="tight")

# %% [markdown]
The regression plot above illustrates the strong congruency between $GL$ and $GS$. Pearson Correlation Coefficient $\rho=0.98$.

# %% [code]
curves_plot = curves.join(data[["sample", "GL class", "GS class"]].set_index("sample"), on="sample")

# %% [code]
curves_plot["GL class"] = curves_plot["GL class"].astype("category")
curves_plot["GL class"].cat.reorder_categories(["++++", "+++", "++", "+", "-", "--"], inplace=True)
curves_plot["GS class"] = curves_plot["GS class"].astype("category")
curves_plot["GS class"].cat.reorder_categories(["++++", "+++", "++", "+", "-", "--"], inplace=True)

# %% [code]
ax = sns.tsplot(data=curves_plot, time="time", unit="sample", condition="GL class", value="od", err_style="boot_traces", n_boot=100)
sns.despine()

# %% [code]
ax.figure.savefig("figure2A.pdf", dpi=400, bbox_inches="tight")

# %% [code]
ax = sns.tsplot(data=curves_plot, time="time", unit="sample", condition="GS class", value="od", err_style="boot_traces", n_boot=100)
sns.despine()

# %% [code]
ax.figure.savefig("figure2B.pdf", dpi=400, bbox_inches="tight")
