# Supplementary material for: Growth Score: a single metric to define growth in 96-well phenotype assays
Source: PeerJ. 2018 Apr 19;6:e4681. doi: 10.7717/peerj.4681 (PMC5911387; doi:10.7717/peerj.4681)
Supplement: Supplemental Information 4 — Tab-delimited file of 96 minimal media growth conditions used in the PMAnalyzer pipeline. Media span carbon- and nitrogen-based compounds. [file peerj-06-4681-s004.txt]

wellID	missing_source	compound	concentration
A1	Carbon	Propionate	0.3
B1	Carbon	Glycine	0.3
C1	Carbon	Citric Acid	0.3
D1	Carbon	L-Alanine	0.3
E1	Carbon	Thymidine	0.3
F1	Carbon	Xylitol	0.3
G1	Nitrogen	Negative Control	0.0
H1	Nitrogen	L-Histidine	0.3
A2	Carbon	L-Glutamic Acid	0.3
B2	Carbon	Negative Control	0.0
C2	Carbon	D-Mannose	0.3
D2	Carbon	L-Arabinose	0.3
E2	Carbon	Sucrose	0.3
F2	Carbon	L-Glutamine	0.3
G2	Nitrogen	Tyramine	0.2
H2	Nitrogen	Thymine	0.2
A3	Carbon	D-Glucose	0.3
B3	Carbon	Quinate	0.3
C3	Carbon	L-Serine	0.3
D3	Carbon	L-Threonine	0.3
E3	Carbon	D-Xylose	0.3
F3	Carbon	L-Rhamnose	0.3
G3	Nitrogen	Uridine	0.3
H3	Nitrogen	L-Glutathione	0.2
A4	Carbon	Potassium Sorbate	0.3
B4	Carbon	Succinate	0.3
C4	Carbon	Salicoside	0.3
D4	Carbon	4 Hydroxy-Phenylacetate	0.3
E4	Carbon	L-Cysteine	0.3
F4	Carbon	Putrescine	0.3
G4	Nitrogen	Inosine	0.3
H4	Nitrogen	Allantoin	0.2
A5	Carbon	Lactulose	0.3
B5	Carbon	Dulcitol	0.3
C5	Carbon	Cellobiose	0.3
D5	Carbon	D-Ribose	0.3
E5	Carbon	Alpha-D-Lactose	0.3
F5	Carbon	2 Deoxy-D-Ribose	0.3
G5	Nitrogen	Histamine	0.3
H5	Nitrogen	Adenine	0.2
A6	Carbon	Glycerol	0.3
B6	Carbon	Alpha-D-Glucose	0.3
C6	Carbon	Adonitol	0.3
D6	Carbon	Melibiose	0.3
E6	Carbon	Raffinose	0.3
F6	Carbon	L-Arabitol	0.3
G6	Nitrogen	L-Pyro-Glutamic Acid	0.3
H6	Nitrogen	Glycine	0.3
A7	Carbon	Myo-Inositol	0.3
B7	Carbon	L-Xylose	0.3
C7	Carbon	D-Glucose-6-Phosphate	0.3
D7	Carbon	D-Alanine	0.3
E7	Carbon	D-Asparagine	0.3
F7	Carbon	D-Glucosamine	0.3
G7	Nitrogen	Cytidine	0.3
H7	Nitrogen	Beta-Phenylethylamine	0.3
A8	Carbon	D-Serine	0.3
B8	Carbon	L-Aspartic Acid	0.2
C8	Carbon	L-Sorbose	0.3
D8	Carbon	L-Fucose	0.3
E8	Carbon	Erythritol	0.3
F8	Carbon	L-Phenylalanine	0.3
G8	Nitrogen	Adenosine	0.2
H8	Nitrogen	L-Proline	0.2
A9	Carbon	D-Galactose	0.3
B9	Carbon	D-Fructose	0.3
C9	Carbon	D-Arabitol	0.3
D9	Carbon	L-Asparagine	0.2
E9	Carbon	D-Cysteine	0.3
F9	Carbon	D-Glutamic Acid	0.2
G9	Nitrogen	L-Arginine	0.2
H9	Nitrogen	D-Methionine	0.2
A10	Carbon	Oxalic Acid	0.2
B10	Carbon	L-Valine	0.2
C10	Carbon	L-Lysine	0.3
D10	Carbon	L-Leucine	0.3
E10	Carbon	L-Isoleucine	0.2
F10	Carbon	D-Arabinose	0.3
G10	Nitrogen	Thiourea	0.3
H10	Nitrogen	Cytosine	0.2
A11	Carbon	Malic Acid	0.3
B11	Carbon	Pyruvate	0.3
C11	Carbon	Trehalose	0.3
D11	Carbon	D-Aspartic Acid	0.2
E11	Carbon	L-Cysteic Acid	0.3
F11	Carbon	L-Tryptophan	0.2
G11	Nitrogen	Biuret	0.2
H11	Nitrogen	D-Valine	0.2
A12	Carbon	L-Methionine	0.2
B12	Carbon	Lactate	0.3
C12	Carbon	Acetic Acid	0.3
D12	Carbon	Inosine	0.3
E12	Carbon	Adenosine	0.2
F12	Carbon	L-Pyro-Glutamic Acid	0.3
G12	Nitrogen	Guanidine	0.3
H12	Nitrogen	N-Acetyl-D-Glucosamine	0.2
